# Supplementary material for: The effectiveness of gender-neutral HPV vaccination programmes in preventing HPV-associated oral cancers: a systematic review
Source: BMC Cancer. 2026 Apr 16;26:678. doi: 10.1186/s12885-026-15979-3 (PMC13214456; doi:10.1186/s12885-026-15979-3)
Supplement: Supplementary file 2 — Additional file 2: Screening by full-text results with reasons of exclusion. Table of studies excluded at the full-text screening stage, with reasons based on the review’s eligibility criteria. [file 12885_2026_15979_MOESM2_ESM.xlsx]

## Sheet: Sheet1
#	DB	TI	AU	PY	DO	UR	AB	KW	I/E	Reason for exclusion
1	Embase	Prevalence and incidence of HPV-related dysplasia of oropharyngeal, cervical, and anal mucosae in Spanish people living with HIV (PLHIV)	Hidalgo-Tenorio, C, Calle-Gomez, I, Moya, R, Omar, M, Lopez-Hidalgo, J, Rodriguez-Granges, J, Munoz, L, Garcia-Martinez, C	2025	10.1097/QAD.0000000000004113	http://www.AIDSonline.com	Background: Objectives were to determine the prevalence/incidence of HPV-related dysplasia and clearance/acquisition rates of high-risk HPV (HR-HPV) genotypes in genital mucosa of womenLHIV and oropharyngeal and anal mucosa of PLHIV and to evaluate factors related to HR-HPV infection in oropharyngeal mucosa at 12-months. <ovid:br/>Material(s) and Method(s): Prospective, longitudinal study with 12…	adult, article, female, human, Human papilloma virus vaccine, male, uterine cervix cancer, *anal mucosa, *cervical intraepithelial neoplasia, *dysplasia, *Human immunodeficiency virus infected patient, *incidence, *oropharynx, *prevalence, *Spaniard, antiretroviral therapy, controlled study, drug therapy, female genital system, follow up, genotype, genotyping, human tissue, longitudinal study, no…	Exclude	Entire sample comprised a high-risk group
2	Ovid MEDLINE(R)	Co-infection of human papillomavirus genotypes and Epstein-Barr virus in tumors of the oral cavity and oropharynx: a retrospective study in Northeastern Mexico.	Palacios-Saucedo, Gerardo Del Carmen, Vazquez-Guillen, Jose Manuel, Alanis-Valdez, Alondra Yamileth, Valdez-Trevino, Leticia Lizeth, Galindo-Mendez, Luis Roberto, Zavala-Pompa, Angel, Rivera-Morales, Lydia Guadalupe, Martinez-Torres, Ana Carolina, Lopez-Vazquez, Roberto, Castelan-Maldonado, Edmundo Erbey, Saenz-Frias, Julia Angelina, Hernandez-Martinez, Silvia Judith, Moncada-Hernandez, Adrian, T…	2025	10.1016/j.ijregi.2024.100555	https://ovidsp.ovid.com/ovidweb.cgi?T=JS&CSC=Y&NEWS=N&PAGE=fulltext&D=pmnm&DO=10.1016%2fj.ijregi.2024.100555	<ovid:b>Objectives</ovid:b>: This study aimed to determine the prevalence and genotyping of human papillomavirus (HPV) and to assess co-infection with Epstein-Barr virus (EBV) in oral cavity and oropharyngeal cancers (OC and OPC) specimens from patients at a tertiary care hospital in Northeastern Mexico., <ovid:b>Methods</ovid:b>: Formalin-fixed and paraffin-embedded tumor specimens from 41 patie…		Exclude	No link between vaccination and oral HPV outcomes
3	Embase	Genital and Oral HPV Geno-Prevalence Measured through Urine and Saliva Samples in Young Adults in Italy	Napolitano, F, Angelillo, S, Bianco, A, G, Di Giuseppe, V, Di Onofrio, Licata, F, Liguori, G, Nobile, C G A, Pavia, M, Pelullo, C P, F, Zito Marino, Angelillo, I F	2024	10.3390/vaccines12020205	http://www.mdpi.com/journal/vaccines	Background: The aims of the study were to determine, in the urine and oral samples of young adults, the genotype-specific prevalence of Human Papilloma Virus (HPV) infection, the HPV DNA type-specific prevalence in unvaccinated and vaccinated individuals, and the determinants of HPV infection. <ovid:br/>Method(s): Selected participants were asked to fill in a self-administered questionnaire and t…	adult, article, female, human, Human papilloma virus vaccine, male, genotype, sexually transmitted disease, *papillomavirus infection, prevalence, major clinical study, vaccination, questionnaire, sexual behavior, herd immunity, immunization, oral sex, DNA extraction, nucleic acid isolation kit, Italy, urine sampling, polymerase chain reaction system, real time polymerase chain reaction, *saliva,…	Include
4	Embase	Oral HPV infection clearance and acquisition after nonavalent vaccination in men who have sex with men and transgender women: a prospective analysis	Rossotti, R, Nava, A, Baiguera, C, Baldassari, L, Moioli, M C, Fanti, D, D'Amico, F, Calzavara, D, Bossolasco, S, Tamburini, A M, Canetti, D, Bana, N B, Cernuschi, M, Vismara, C, Puoti, M	2024	10.1007/s10096-024-04887-8	https://www.springer.com/journal/10096	Oral HPV infection is the main risk factor for the development of oropharyngeal carcinoma. Men who have sex with men (MSM), especially if living with HIV (PLWH), are at increased risk of infection and consequently of cancer development. Aim of this study is to evaluate the impact of nonavalent vaccine on oral HPV infection in a cohort of MSM and transgender women (TGW). This prospective study inc…	*vaccination, adult, article, female, human, Human papilloma virus vaccine, male, controlled study, drug therapy, follow up, genotype, longitudinal study, prevention, *papillomavirus infection, prevalence, major clinical study, cohort analysis, observational study, prospective study, risk factor, *men who have sex with men, Human immunodeficiency virus infection, human cell, *pre-exposure prophyl…	Exclude	Missing unvaccinated comparator group
5	Embase	Evaluation of the Prevalence and Potential Impact of HPV Vaccines in Patients with and Without Oral Diseases: A Ten-Year Retrospective Study	Butta, M, Serra, N, Mannino, E, Panzarella, V, Cabibi, D, Campisi, G, Pistoia, D, Capra, G	2024	10.1016/j.arcmed.2024.103059	https://www.sciencedirect.com/science/journal/01884409	Background: The prevalence of oral human papillomavirus (HPV) in the healthy population and patients with oral diseases such as oral squamous cell carcinoma (OSCC), oral potentially malignant disorders (OPMDs), and oral benign lesions (BL), is not consistently described in the literature, with scarce and often heterogeneous data. In addition, the efficacy of HPV prophylactic vaccines in preventin…	adult, article, female, human, male, controlled study, genotype, nonhuman, prevalence, major clinical study, cohort analysis, retrospective study, disease association, *mouth squamous cell carcinoma, Human papillomavirus type 16, Human papillomavirus type 33, Human papillomavirus type 52, Human papillomavirus type 6, *Human papilloma virus vaccine/dt [Drug Therapy], *papillomavirus infection/dt […	Exclude	No link between vaccination and oral HPV outcomes
6	Embase	Human Papillomavirus Vaccination and Human Papillomavirus-Related Cancer Rates	Adekanmbi, V, Sokale, I, Guo, F, Ngo, J, Hoang, T N, Hsu, C D, Oluyomi, A, Berenson, A B	2024	10.1001/jamanetworkopen.2024.31807	https://jamanetwork.com/journals/jamanetworkopen	Importance: To inform the design and implementation of targeted interventions to reduce the future burden of human papillomavirus (HPV)-related cancers in Texas, it is necessary to examine the county and health service region (HSR) levels of (1) the proportion of children and teenagers aged 9 to 17 years who initiated and were up to date for HPV vaccination series and (2) HPV-related cancer incid…	adult, article, cross-sectional study, female, human, male, uterine cervix cancer, controlled study, adolescent, *malignant neoplasm, child, major clinical study, oropharynx cancer, vaccination, cancer incidence, *Human papilloma virus vaccine/dt [Drug Therapy], *papillomavirus infection/dt [Drug Therapy], *papillomavirus infection/pc [Prevention], ICD-O-3, vulva cancer, vagina cancer, anorectal …	Exclude	No data on oral HPV infection rates (Cancer-focus)
7	Ovid MEDLINE(R)	Upper age limits for US male human papillomavirus vaccination for oropharyngeal cancer prevention: a microsimulation-based modeling study.	Landy, Rebecca, Haber, Gregory, Graubard, Barry I, Campos, Nicole G, Sy, Stephen, Kim, Jane J, Burger, Emily A, Cheung, Li C, Katki, Hormuzd A, Gillison, Maura L, Chaturvedi, Anil K	2023	10.1093/jnci/djad009	https://ovidsp.ovid.com/ovidweb.cgi?T=JS&CSC=Y&NEWS=N&PAGE=fulltext&D=med23&DO=10.1093%2fjnci%2fdjad009	<ovid:b>BACKGROUND</ovid:b>: Human papillomavirus (HVP)-positive oropharyngeal cancer is the most common HPV-associated cancer in the United States. The age at acquisition of oral HPV infections that cause oropharyngeal cancer (causal infections) is unknown; consequently, the benefit of vaccination of US men aged 27-45 years remains uncertain., <ovid:b>METHODS</ovid:b>: We developed a microsimula…	United States/ep [Epidemiology], *Oropharyngeal Neoplasms, *Papillomavirus Infections, *Papillomavirus Vaccines, Female, Humans, Male, Oropharyngeal Neoplasms/pc [Prevention & Control], Papillomavirus Infections/pc [Prevention & Control], Papillomavirus Infections/co [Complications], Human Papillomavirus Viruses, Papillomavirus Infections/ep [Epidemiology], Oropharyngeal Neoplasms/ep [Epidemiolog…	Exclude	Use of modelling estimates (not empirical data)
8	Ovid MEDLINE(R)	Oral human papillomavirus (HPV) infection and HPV vaccination in an Australian cohort.	de Souza, Marjorie M A, Hartel, Gunter, Olsen, Catherine M, Whiteman, David C, Antonsson, Annika	2023	10.1002/ijc.34517	https://ovidsp.ovid.com/ovidweb.cgi?T=JS&CSC=Y&NEWS=N&PAGE=fulltext&D=med23&DO=10.1002%2fijc.34517	Human papillomavirus (HPV)-related oropharyngeal cancer (OPC) is increasing in incidence, yet very little is known about oral HPV infection in the general population. In this Australian-based study we assess oral HPV prevalence according to HPV vaccination status. Participants of the Oral Diversity Study were Australian residents, aged 18 to 70 years, who filled out a questionnaire about lifestyl…	Papillomaviridae, *Papillomavirus Infections, *Papillomavirus Vaccines, Humans, Papillomavirus Infections/pc [Prevention & Control], Human Papillomavirus Viruses, Papillomavirus Infections/ep [Epidemiology], Prevalence, Vaccination, Mouth/vi [Virology], Saliva/vi [Virology], Australia/ep [Epidemiology]	Include
9	Ovid MEDLINE(R)	Incidence of human papillomavirus-related cancers among males and females aged 15-34 years in the United States.	Guo, Fangjian, Adekanmbi, Victor, Hsu, Christine D, Berenson, Abbey B	2023	10.1093/jncics/pkad016	https://ovidsp.ovid.com/ovidweb.cgi?T=JS&CSC=Y&NEWS=N&PAGE=fulltext&D=med23&DO=10.1093%2fjncics%2fpkad016	Postmarket surveillance of the incidence of human papillomavirus (HPV)-related cancers is essential to monitor the effectiveness of HPV vaccines. We directly compared HPV-related cancer incidences during the pre- and postvaccine era to assess the effects of HPV vaccination among vaccine-eligible age groups in the United States using data from the US Cancer Statistics database. The 5-year average …	United States/ep [Epidemiology], *Papillomavirus Infections, *Papillomavirus Vaccines, Female, Humans, Male, Papillomavirus Infections/pc [Prevention & Control], Human Papillomavirus Viruses, Papillomavirus Infections/ep [Epidemiology], *Neoplasms, Incidence, Neoplasms/ep [Epidemiology], Papillomavirus Vaccines/tu [Therapeutic Use]	Exclude	No data on oral HPV infection rates (Cancer-focus)
10	Embase	Prevalence and determinants of oral and cervicogenital HPV infection: Baseline analysis of the Michigan HPV and Oropharyngeal Cancer (MHOC) cohort study	Brouwer, A F, Campredon, L P, Walline, H M, Marinelli, B M, Goudsmit, C M, Thomas, T B, Delinger, R L, Lau, Y K, Andrus, E C, Yost, M L, McCloskey, J K, Sullivan, T S, Mortensen, A S, Huang, S, Murphy, K, Cheng, B, Stanek, K, Nair, T, Carey, T E, Meza, R, Eisenberg, M C	2022	10.1371/journal.pone.0268104	https://journals.plos.org/plosone/article/file?id=10.1371/journal.pone.0268104&type=printable	We determined baseline oral and cervicogenital human papillomavirus (HPV) prevalence and determinants of infection in the Michigan HPV and Oropharyngeal Cancer (MHOC) study. We enrolled 394 college-age and older participants of both sexes in Ann Arbor, Michigan and the surrounding area. All participants provided an oral sample at baseline, and 130 females provided a cervicogenital sample. Samples…	adult, article, female, human, male, United States, *prevalence, controlled study, genotype, longitudinal study, nonhuman, polymerase chain reaction, middle aged, Wart virus, major clinical study, vaccination, cohort analysis, sexual behavior, *papillomavirus infection/dt [Drug Therapy], *papillomavirus infection/pc [Prevention], structured questionnaire, sexuality, *papillomavirus infection/ep […	Include
11	Embase	Prevalence of Oral Human Papillomavirus Infection: Impact of Sex, Race/Ethnicity, and Vaccination Status	Berenson, A B, Hirth, J M, Chang, M	2022	10.1093/cid/ciab605	http://cid.oxfordjournals.org/content/by/year	Background: Prior studies have demonstrated differences in oral human papillomavirus (HPV) prevalence by sex and race/ethnicity. In this study, we examined the impact of vaccination on these disparities. <ovid:br/>Method(s): We examined participants aged 18-59 years in the National Health and Nutrition Examination Survey from 2011 to 2016 who reported their HPV vaccination status and submitted an…	*vaccination, adult, article, Caucasian, female, human, male, *prevalence, controlled study, nonhuman, middle aged, young adult, major clinical study, *Wart virus, ethnicity, Human papillomavirus type 16, Human papillomavirus type 6, *papillomavirus infection/dt [Drug Therapy], *papillomavirus infection/pc [Prevention], uterine cervix cancer/pc [Prevention], sex difference, oral sex, *papillomavi…	Include
12	Embase	Trends in Human Papillomavirus-Associated Cancers, Demographic Characteristics, and Vaccinations in the US, 2001-2017	C.-I., Liao, Francoeur, A A, Kapp, D S, Caesar, M A P, Huh, W K, Chan, J K	2022	10.1001/jamanetworkopen.2022.2530	https://jamanetwork.com/journals/jamanetworkopen	Importance: Nearly 45000 human papillomavirus (HPV)-associated cancers are diagnosed annually in the US. The HPV vaccine has been approved since 2006, but information on the association between vaccination and the incidence of HPV-attributable cancers is unclear. <ovid:br/>Objective(s): To evaluate the potential association of screening and vaccination on the trends of HPV-associated cancers. <ov…	*vaccination, adult, aged, article, cross-sectional study, female, human, male, United States, nonhuman, adolescent, middle aged, young adult, child, major clinical study, *Wart virus, retrospective study, cancer incidence, cancer staging, squamous cell carcinoma, data base, oropharynx carcinoma, infant, newborn, very elderly, screening, anus carcinoma, *demographics, *uterine cervix carcinoma, e…	Exclude	No data on oral HPV infection rates (Cancer-focus)
13	Embase	Does Vaccination Protect against Human Papillomavirus-Related Cancers? Preliminary Findings from the United States National Health and Nutrition Examination Survey (2011-2018)	Issanov, A, Karim, M E, Aimagambetova, G, Dummer, T J B	2022	10.3390/vaccines10122113	http://www.mdpi.com/journal/vaccines	Most oropharyngeal and anogenital cancers are caused by human papillomavirus (HPV). Although HPV vaccines showed high efficacy against oropharyngeal and anogenital HPV infections, and cancer precursors in randomized clinical trials, there are limited data on the effectiveness of HPV vaccination against HPV-related cancers. We aimed to evaluate the association of HPV vaccination with HPV-related c…	*vaccination, adult, article, cross-sectional study, female, human, male, United States, uterine cervix cancer, middle aged, major clinical study, *Wart virus, ethnicity, physical activity, mouth cancer, education, alcohol consumption, Human papilloma virus vaccine/dt [Drug Therapy], public health, obesity, larynx cancer, lip cancer, sensitivity analysis, health survey, body mass, tongue cancer, …	Exclude	No data on oral HPV infection rates (Cancer-focus)
14	Ovid MEDLINE(R)	Incidence and clearance of oral and cervicogenital HPV infection: longitudinal analysis of the MHOC cohort study.	Brouwer, Andrew F, Campredon, Lora P, Walline, Heather M, Marinelli, Brittany M, Goudsmit, Christine M, Thomas, Trey B, Delinger, Rachel L, Lau, Yan Kwan, Andrus, Emily C, Nair, Thankam, Carey, Thomas E, Eisenberg, Marisa C, Meza, Rafael	2022	10.1136/bmjopen-2021-056502	https://ovidsp.ovid.com/ovidweb.cgi?T=JS&CSC=Y&NEWS=N&PAGE=fulltext&D=med21&DO=10.1136%2fbmjopen-2021-056502	<ovid:b>OBJECTIVES</ovid:b>: The Michigan HPV and Oropharyngeal Cancer study aimed to evaluate patterns of oral and cervicogenital human papillomavirus (HPV) infection prevalence, incidence, and clearance as well as their relationship to sexual behaviours., <ovid:b>DESIGN</ovid:b>: Cohort SETTING: General public in and around Ann Arbor, Michigan., <ovid:b>PARTICIPANTS</ovid:b>: 394 college-age an…	*Oropharyngeal Neoplasms, *Papillomavirus Infections, Adult, Female, Humans, Male, Papillomavirus Infections/pc [Prevention & Control], Papillomaviridae/ge [Genetics], Papillomavirus Infections/ep [Epidemiology], Prevalence, Cohort Studies, Incidence, Oropharyngeal Neoplasms/ep [Epidemiology], Risk Factors, Sexual Behavior, Papillomavirus Infections/di [Diagnosis]	Include
15	Ovid MEDLINE(R)	Trends in Oropharyngeal Cancer Incidence Among Adult Men and Women in the United States From 2001 to 2018.	Guo, Fangjian, Chang, Mihyun, Scholl, Matthew, McKinnon, Brian, Berenson, Abbey B	2022	10.3389/fonc.2022.926555	https://ovidsp.ovid.com/ovidweb.cgi?T=JS&CSC=Y&NEWS=N&PAGE=fulltext&D=pmnm9&DO=10.3389%2ffonc.2022.926555	<ovid:b>Background</ovid:b>: The human papillomavirus (HPV) vaccine was approved in 2006 and has been shown to decrease vaccine-related HPV types in the oropharynx. Its impact on the incidence of HPV-related oropharyngeal squamous cell carcinoma (OPSCC) has not been examined. We investigated the impact of HPV vaccination on the incidence of HPV-related OPSCC in the US among male and female adults…		Exclude	No data on oral HPV infection rates (Cancer-focus)
16	Embase	Oral HPV among people who use crack-cocaine: prevalence, genotypes, risk factors, and key interventions in a remote Northern Brazilian region	Rodrigues, M S A, Nascimento, R S, Fonseca, R R S, Silva-Oliveira, G C, Machado, L F A, Kupek, E, Fischer, B, Oliveira-Filho, A B	2021	10.1007/s00784-020-03698-3	https://ovidsp.ovid.com/ovidweb.cgi?T=JS&CSC=Y&NEWS=N&PAGE=fulltext&D=emed22&DO=10.1007%2fs00784-020-03698-3	OBJECTIVES: This study estimated the prevalence, genotype distribution, and the factors associated with oral human papillomavirus (HPV) in people who use crack-cocaine (PWUCC) in a remote Brazilian region. MATERIALS AND METHODS: This cross-sectional study used community-based snowball sampling methods for participant recruitment. Socio-demographic, economic, drug use, and health-related informati…	*Alphapapillomavirus, cross-sectional study, human, genotype, *Papillomaviridae, genetics, prevalence, risk factor, Brazil, *papillomavirus infection/ep [Epidemiology], *cocaine	Exclude	Entire sample comprised a high-risk group
17	Embase	How important is the structure of school vaccine requirement opt-out provisions? Evidence from Washington, DC's HPV vaccine requirement	Churchill, B F	2021	10.1016/j.jhealeco.2021.102480	http://www.elsevier.com/locate/jhe	Recent increases in vaccine-preventable diseases have led policymakers to reconsider the scope of vaccine requirement exemptions. Yet eliminating these provisions is politically difficult. Beginning in 2009, sixth grade girls in Washington, DC were required to receive the HPV vaccine or submit a one-time opt-out form. In 2014, the requirement was expanded to all students grades 6-12, and those no…	adult, article, female, human, male, uterine cervix cancer, controlled study, adolescent, oropharynx cancer, vaccination, disease association, health care policy, health care cost, cancer incidence, immunization, *Human papilloma virus vaccine/dt [Drug Therapy], *papillomavirus infection/dt [Drug Therapy], *papillomavirus infection/pc [Prevention], cancer patient, *papillomavirus infection/dm [Di…	Exclude	No data on oral HPV infection rates (Cancer-focus)
18	Embase	Prevalence of Oral Human Papillomavirus Infection by Number of Vaccine Doses Among US Adults	Abel, M K, Mann, A K, Sonawane, K, Kapp, D S, Deshmukh, A A, Chan, J K	2021	10.1093/jncics/pkab086	https://academic.oup.com/jncics	The human papillomavirus (HPV) vaccine is effective at reducing the incidence of cervical cancer caused by HPV. Studies have shown that 1 dose of the HPV vaccine offers comparable protection against genital HPV infection as additional doses; however, it is unknown whether oral HPV prevalence also differs by number of vaccine doses. We examined differences in prevalence of oral HPV by number of do…	adult, article, cross-sectional study, female, human, male, United States, *prevalence, controlled study, major clinical study, vaccination, cohort analysis, smoking, risk factor, Human papillomavirus type 16, Human papillomavirus type 6, *Human papilloma virus vaccine/dt [Drug Therapy], *papillomavirus infection/dt [Drug Therapy], *papillomavirus infection/pc [Prevention], oral sex, sexuality, *…	Include
19	Embase	Projected Association of Human Papillomavirus Vaccination with Oropharynx Cancer Incidence in the US, 2020-2045	Zhang, Y, Fakhry, C, D'Souza, G	2021	10.1001/jamaoncol.2021.2907	http://oncology.jamanetwork.com/journal.aspx	Importance: Oropharynx cancer (OPC) incidence has increased for several decades in the US. It is unclear when and how this trend will be affected by current HPV vaccination trends. <ovid:br/>Objective(s): To assess the association of HPV vaccination with future OPC incidence in the US. <ovid:br/>Design, Setting, and Participant(s): This population-based age-period-cohort analysis obtained OPC inc…	*oropharynx cancer, *vaccination, adult, aged, article, female, human, male, controlled study, nonhuman, middle aged, prevalence, *cancer incidence, major clinical study, *Wart virus, cohort analysis, cancer patient, data analysis, public health, interview, very elderly, forecasting	Exclude	No data on oral HPV infection rates (Cancer-focus)
20	Embase	A survey on prevalence, risk factors and knowledge for oral human papillomavirus infections among university students	Guran, M, Neophytou, P I, Sanllturk, G, Demirdov, D K, Al-Sharakhi, M, Hikal, Y, Haidar, M, Kunt, K S, Selevany, H, Gurkan, C	2021	10.2217/fvl-2020-0336	http://www.futuremedicine.com/loi/fvl	Aim: This study analyses the prevalence, risk factors and knowledge levels for oral human papillomavirus (HPV) infection in healthy university students. <ovid:br/>Material(s) and Method(s): A questionnaire was distributed to 452 participants. Also, oral-rinsed samples were collected for molecular screening and genotyping studies by using validated protocols. <ovid:br/>Result(s): The prevalence of…	adult, article, cross-sectional study, female, human, male, controlled study, genotype, nonhuman, *papillomavirus infection, prevalence, major clinical study, questionnaire, sexual behavior, nucleic acid isolation kit, age, Human papillomavirus DNA test, *student attitude, *risk factor, *mouth infection, fluorometer, genetic analyzer, *university student, circumcision, Cyprus, Invitrogen PureLink…	Exclude	No link between vaccination and oral HPV outcomes
21	Ovid MEDLINE(R)	The impact of HPV vaccination on the prevalence of oropharyngeal cancer (OPC) in a hospital-based population: A cross-sectional study of patient's registry.	Katz, Joseph	2021	10.1111/jop.13091	https://ovidsp.ovid.com/ovidweb.cgi?T=JS&CSC=Y&NEWS=N&PAGE=fulltext&D=med19&DO=10.1111%2fjop.13091	<ovid:b>BACKGROUND</ovid:b>: Human papillomavirus (HPV) vaccines have been used for the prevention of cervical cancers, and their clinical efficacy has not been well established in the prevention of oropharyngeal cancer (OPC), in spite of the common viral etiology. Therefore, they are still not routinely prescribed for the prevention of this cancer., <ovid:b>METHODS</ovid:b>: We have used the i2b…	*Oropharyngeal Neoplasms, *Papillomavirus Infections, Cross-Sectional Studies, Female, Humans, Male, Oropharyngeal Neoplasms/pc [Prevention & Control], Papillomavirus Infections/pc [Prevention & Control], Papillomavirus Infections/ep [Epidemiology], Prevalence, Registries, Oropharyngeal Neoplasms/ep [Epidemiology], Vaccination, Hospitals	Exclude	No data on oral HPV infection rates (Cancer-focus)
22	Embase	The incidence of oropharyngeal cancer and rate of human papillomavirus vaccination coverage in Florida, 2011 through 2015	Khan, N, Tomar, S L	2020	10.1016/j.adaj.2019.08.022	https://ovidsp.ovid.com/ovidweb.cgi?T=JS&CSC=Y&NEWS=N&PAGE=fulltext&D=emed21&DO=10.1016%2fj.adaj.2019.08.022	OBJECTIVES: The authors aimed to compare the incidence of oropharyngeal cancer (OPC) from 2011 through 2015 and the rate of human papilloma virus (HPV) vaccination from 2015 through 2017 in the United States overall and in Florida. <ovid:br/>METHOD(S): Using SEER*Stat software (Surveillance Research Program, National Cancer Institute), the authors calculated age-specific OPC incidence rates for v…	aged, female, human, male, United States, *papillomavirus infection, adolescent, child, incidence, vaccination, immunization, *Human papilloma virus vaccine, *oropharynx tumor, Florida	Exclude	No data on oral HPV infection rates (Cancer-focus)
23	Ovid MEDLINE(R)	Predicted prevalence of oral human papillomavirus (HPV) by periodontitis status and HPV vaccination status.	McDaniel, Justin T, Davis, Joan M, McDermott, Robert J, Maxfield, Izaak, Kapatamoyo, Kombe	2020	10.1111/jphd.12357	https://ovidsp.ovid.com/ovidweb.cgi?T=JS&CSC=Y&NEWS=N&PAGE=fulltext&D=med17&DO=10.1111%2fjphd.12357	<ovid:b>OBJECTIVES</ovid:b>: The purpose of the present study was to examine differences in oral human papillomavirus (HPV) prevalence among adults based on HPV vaccination status and periodontitis status., <ovid:b>METHODS</ovid:b>: Data from 2011 to 2012 and 2013 to2014 National Health and Nutrition Examination Surveys (n = 822) were retrieved in order to predict the prevalence of oral HPV in 24…	*Alphapapillomavirus, *Papillomavirus Infections, Adult, Humans, Papillomavirus Infections/pc [Prevention & Control], Papillomavirus Infections/ep [Epidemiology], Prevalence, Vaccination, *Periodontitis, Periodontitis/ep [Epidemiology]	Exclude	Use of modelling estimates (not empirical data)
24	Ovid MEDLINE(R)	Prevalence and Risk Factors for Oral HPV in Healthy Population, in Central Europe.	Malerova, Simona, Hejtmankova, Alzbeta, Hamsikova, Eva, Salakova, Martina, Smahelova, Jana, Klozar, Jan, Tachezy, Ruth	2020	10.21873/anticanres.14107	https://ovidsp.ovid.com/ovidweb.cgi?T=JS&CSC=Y&NEWS=N&PAGE=fulltext&D=med17&DO=10.21873%2fanticanres.14107	<ovid:i>Background/Aim: The incidence of oropharyngeal tumours induced by human papillomaviruses (HPV) is ever increasing. Information about oral HPV prevalence and its risk factors are very important for future screening and early diagnosis of the disease. The present study aimed to assess oral HPV prevalence in healthy population and risk factors for HPV infection, since this data is scarce or …	Europe, Adult, Female, Humans, Male, Papillomavirus Infections/vi [Virology], Young Adult, Middle Aged, Prevalence, Risk Factors, *Papillomavirus Infections/ep [Epidemiology], Pathology, Oral	Exclude	No link between vaccination and oral HPV outcomes
25	Embase	Prevalence of oral human papillomavirus infection among university students in Valencia, Spain	Sastre-Canton, M, Perez-Vilar, S, Vilata-Corell, J J, Diez-Domingo, J	2019	10.1016/j.vaccine.2019.08.058	https://www.elsevier.com/locate/vaccine	Human papillomavirus (HPV) infection contributes to the pathogenesis of oropharyngeal squamous cell carcinomas. We estimated prevalence and six-month persistence of oral HPV infections among university students ages 18-25 years living in Valencia, Spain, during the 2012-2013 academic year. Participants provided oral rinse samples; HPV-positive subjects provided a follow-up sample. The study inclu…	adult, article, cross-sectional study, female, human, male, *prevalence, follow up, genotype, Wart virus, young adult, major clinical study, Human papillomavirus type 16, Human papillomavirus type 33, Human papillomavirus type 52, *papillomavirus infection/dt [Drug Therapy], *papillomavirus infection/pc [Prevention], Human papilloma virus vaccine/dt [Drug Therapy], Human papillomavirus type 51, H…	Exclude	Single gender in the vaccination group (Females only)
26	Embase	Human Papillomavirus (HPV) Vaccine Effectiveness and Potential Herd Immunity for Reducing Oncogenic Oropharyngeal HPV-16 Prevalence in the United Kingdom: A Cross-sectional Study	Mehanna, H, Bryant, T S, Babrah, J, Louie, K, Bryant, J L, Spruce, R J, Batis, N, Olaleye, O, Jones, J, Struijk, L, Molijn, A, Vorsters, A, Rosillon, D, Taylor, S, D'Souza, G	2019	10.1093/cid/ciy1081	http://cid.oxfordjournals.org/content/by/year	Background: Oropharyngeal cancer incidence is rapidly rising due to human papillomavirus (HPV) type 16 infection. The dearth of data on effectiveness of national female-only vaccination programs in preventing oral HPV infection and potential herd immunity in unvaccinated males has resulted in considerable controversy regarding the need to vaccinate males, especially in countries with high female …	adult, article, cross-sectional study, female, human, male, controlled study, human tissue, polymerase chain reaction, adolescent, prevalence, young adult, child, major clinical study, cohort analysis, *Human papilloma virus vaccine/dt [Drug Therapy], *papillomavirus infection/dt [Drug Therapy], *papillomavirus infection/pc [Prevention], *Human papillomavirus type 16, sex difference, *Human papil…	Exclude	Single gender in the vaccination group (Females only)
27	Embase	Multisite HPV infections in the United States (NHANES 2003-2014): An overview and synthesis	Brouwer, A F, Eisenberg, M C, Carey, T E, Meza, R	2019	10.1016/j.ypmed.2019.03.040	http://www.elsevier.com/inca/publications/store/6/2/2/9/3/4/index.htt	HPV is the most common sexually transmitted infection in the U.S., infecting both anogenital and oral sites. Nationally representative data are collected through the National Health and Nutrition Examination Survey (NHANES). However, changing designations of HPV genotypes as high or low risk and varying underlying populations as new results are reported have made direct comparison of results diff…	adult, aged, article, cross-sectional study, female, human, male, genotype, virus load, prevalence, vaccination, risk factor, *United States, *papillomavirus infection/ep [Epidemiology], age, race, mouth hygiene, uterine cervix cytology, mouth infection/ep [Epidemiology], priority journal, genital tract infection/ep [Epidemiology], penile biopsy	Include
28	Ovid MEDLINE(R)	Effect of Prophylactic Human Papillomavirus (HPV) Vaccination on Oral HPV Infections Among Young Adults in the United States.	Chaturvedi, Anil K, Graubard, Barry I, Broutian, Tatevik, Pickard, Robert K L, Tong, Zhen-Yue, Xiao, Weihong, Kahle, Lisa, Gillison, Maura L	2018	10.1200/JCO.2017.75.0141	https://ovidsp.ovid.com/ovidweb.cgi?T=JS&CSC=Y&NEWS=N&PAGE=fulltext&D=med15&DO=10.1200%2fJCO.2017.75.0141	Purpose The incidence of human papilloma virus (HPV)-positive oropharyngeal cancers has risen rapidly in recent decades among men in the United States. We investigated the US population-level effect of prophylactic HPV vaccination on the burden of oral HPV infection, the principal cause of HPV-positive oropharyngeal cancers. Methods We conducted a cross-sectional study of men and women 18 to 33 y…	United States/ep [Epidemiology], Adult, Cross-Sectional Studies, Female, Humans, Male, Papillomavirus Infections/vi [Virology], Young Adult, Adolescent, Papillomavirus Infections/ep [Epidemiology], Prevalence, Incidence, Mouth Diseases/ep [Epidemiology], Mouth Diseases/vi [Virology], Papillomavirus Infections/di [Diagnosis], Nutrition Surveys, Patient Acceptance of Health Care, *Papillomavirus Va…	Include
29	Embase	Prevalence and determinants of oral human papillomavirus infection in 500 young adults from Italy	Lupato, V, Holzinger, D, Hofler, D, Menegaldo, A, Rossi, P G, A, Del Mistro, C, Da Mosto M, Pawlita, M, Boscolo-Rizzo, P	2017	10.1371/journal.pone.0170091	http://journals.plos.org/plosone/article/file?id=10.1371/journal.pone.0170091&type=printable	Although the prevalence of human papillomavirus (HPV)-related oropharyngeal squamous cell carcinoma (OPSCC) is increasing in developed countries and becoming a relevant health issue, the natural history of oral HPV infection is still unclear. Estimating the infection's prevalence in specific populations and identifying risk factors can widen our understanding of its natural history and help to de…	adult, article, cross-sectional study, female, human, male, *prevalence, controlled study, sexually transmitted disease, Papanicolaou test, major clinical study, vaccination, smoking, questionnaire, sexual behavior, Human papillomavirus type 16, *papillomavirus infection/dt [Drug Therapy], *papillomavirus infection/pc [Prevention], sex difference, alcohol consumption, *papillomavirus infection/ep…	Exclude	Single gender in the vaccination group (Females only)
30	Embase	Prevalence of oral human papillomavirus by vaccination status among young adults (18-30 years old)	Hirth, J M, Chang, M, Resto, V A, Guo, F, Berenson, A B	2017	10.1016/j.vaccine.2017.05.025	https://www.elsevier.com/locate/vaccine	Background Although there is evidence that human papillomavirus (HPV) vaccination may protect against oral HPV infection, no current research has demonstrated this in the general population. Methods We used repeated cross-sectional data from the National Health and Nutrition Examination Survey (NHANES) between 2009 and 2014. Participants 18-30 years who indicated whether they had received the HPV…	*vaccination, adult, article, cross-sectional study, female, human, male, *prevalence, controlled study, young adult, *Wart virus, risk factor, Human papillomavirus type 16, Human papillomavirus type 33, Human papillomavirus type 52, Human papillomavirus type 6, *Human papilloma virus vaccine/dt [Drug Therapy], *papillomavirus infection/dt [Drug Therapy], *papillomavirus infection/pc [Prevention]…	Include
31	Ovid MEDLINE(R)	Behavioral, immunologic, and virologic correlates of oral human papillomavirus infection in HIV-infected youth.	Kahn, Jessica A, Rudy, Bret J, Xu, Jiahong, Secord, Elizabeth A, Kapogiannis, Bill G, Thornton, Sarah, Gillison, Maura L	2015	10.1097/OLQ.0000000000000264	https://ovidsp.ovid.com/ovidweb.cgi?T=JS&CSC=Y&NEWS=N&PAGE=fulltext&D=med12&DO=10.1097%2fOLQ.0000000000000264	<ovid:b>BACKGROUND</ovid:b>: Little is known about the epidemiology or risk factors for oral human papillomavirus (HPV) in HIV-infected youth. The objectives of this study were to determine the prevalence and correlates of oral HPV infection and to explore the association between HPV vaccination and oral infection in HIV-infected youth., <ovid:b>METHODS</ovid:b>: Youth 12 to 24 years of age with …	United States/ep [Epidemiology], Cross-Sectional Studies, Female, Humans, Male, Young Adult, Adolescent, Child, HIV Infections/im [Immunology], Papillomavirus Infections/im [Immunology], Prevalence, Vaccination/sn [Statistics & Numerical Data], Risk Factors, Sexual Behavior/sn [Statistics & Numerical Data], *Mouth Diseases/ep [Epidemiology], *Papillomavirus Infections/ep [Epidemiology], *Papillom…	Exclude	Entire sample comprised a high-risk group
*** Articles 10 & 14 are from the same cohort (MHOC); 10 reports baseline prevalence (baseline analysis) while 14 focuses on longtudinal data on incidence and clearance (longtudinal analysis).
